# Supplementary material for: Combinatory annotation of cell membrane receptors and signalling pathways of Bombyx mori prothoracic glands
Source: Sci Data. 2016 Aug 30;3:160073. doi: 10.1038/sdata.2016.73 (PMC5004587; doi:10.1038/sdata.2016.73)
Supplement: Supplementary file 1 [file sdata201673-isa1.zip]

Archive with 5 entries (5 files):
- i_Investigation.txt
- s_study_Dedos.txt
- a_transcript_Dedos.txt
- a_proteomics_Dedos.txt
- a_genome_Dedos.txt
