# Supplementary material for: Combinatory annotation of cell membrane receptors and signalling pathways of Bombyx mori prothoracic glands
Source: Sci Data. 2016 Aug 30;3:160073. doi: 10.1038/sdata.2016.73 (PMC5004587; doi:10.1038/sdata.2016.73)
Supplement: Supplementary file 1 [file sdata201673-isa1.zip › i_Investigation.txt]

# Investigation File generated for Scientific Data with Investigation File Authoring Tool version 0.1.0 on 03/08/2016 - This metadata file is CC0
ONTOLOGY SOURCE REFERENCE
Term Source Name	NCBITAXON	UBERON	OBI	ERO
Term Source File	http://data.bioontology.org/ontologies/NCBITAXON	http://data.bioontology.org/ontologies/UBERON	http://data.bioontology.org/ontologies/OBI	http://data.bioontology.org/ontologies/ERO
Term Source Version	2015AA	releases/2014-06-15	2014-08-18	2013-08-02
Term Source Description	National Center for Biotechnology Information (NCBI) Organismal Classification	Uber Anatomy Ontology	Ontology for Biomedical Investigations	Eagle-I Research Resource Ontology
INVESTIGATION
Investigation Identifier
Investigation Title
Investigation Description
Investigation Submission Date
Investigation Public Release Date
INVESTIGATION PUBLICATIONS
Investigation PubMed ID
Investigation Publication DOI
Investigation Publication Author List
Investigation Publication Title
Investigation Publication Status
Investigation Publication Status Term Accession Number
Investigation Publication Status Term Source REF
INVESTIGATION CONTACTS
Investigation Person Last Name
Investigation Person Mid Initials
Investigation Person First Name
Investigation Person Address
Investigation Person Phone
Investigation Person Fax
Investigation Person Email
Investigation Person Affiliation
Investigation Person Roles
Investigation Person Roles Term Accession Number
Investigation Person Roles Term Source REF
STUDY
Study Identifier	10.1038/sdata.2016.73
Study Title	Combinatory annotation of cell membrane receptors and signalling pathways of Bombyx mori prothoracic glands
Study Submission Date	15/02/2016
Study Public Release Date	30/08/2016
Study Description	http://www.nature.com/articles/sdata201673#abstract
Study File Name	s_study_Dedos.txt
Comment[Subject Keywords]	//;//
Comment[Manuscript Licence]	CC BY-4.0
Comment[Experimental Metadata Licence]	CC0
Comment[Supplementary Information File Name]	
Comment[Supplementary Information File Type]	x-zip-compressed
Comment[Supplementary Information File URL]	http://www.nature.com/articles/sdata201673#supplementary-information
Comment[Data Repository]	NCBI Sequence Read Archive;figshare;ProteomeXchange;figshare;figshare
Comment[Data Record Accession]	SRP062258;doi:10.6084/m9.figshare.3420412;PXD004265;doi:10.6084/m9.figshare.3420235;doi:10.6084/m9.figshare.3420319
Comment[Data Record URI]	http://www.ncbi.nlm.nih.gov/sra/?term=SRP062258;http://dx.doi.org/10.6084/m9.figshare.3420412;http://www.ebi.ac.uk/pride/archive/projects/PXD004265;http://dx.doi.org/10.6084/m9.figshare.3420235;http://dx.doi.org/10.6084/m9.figshare.3420319
STUDY DESIGN DESCRIPTORS
Study Design Type	parallel group design
Study Design Type Term Accession Number	OBI:0500006
Study Design Type Term Source REF	OBI
STUDY PUBLICATIONS
Study PubMed ID	""
Study Publication DOI	doi:10.1038/srep20229
Study Publication Author List	""
Study Publication Title	""
Study Publication Status	published
Study Publication Status Term Accession Number	
Study Publication Status Term Source REF	
STUDY FACTORS
Study Factor Name	developmental stage	biological replicate
Study Factor Type	life cycle stage	biological replicate role
Study Factor Type Term Accession Number	UBERON:0000105	OBI:0000198
Study Factor Type Term Source REF	ERO	OBI
STUDY ASSAYS
Study Assay Measurement Type	transcription profiling assay	protein expression profiling	genome assembly
Study Assay Measurement Type Term Accession Number	OBI:0000424	OBI:0000615	ERO:0000609
Study Assay Measurement Type Term Source REF	OBI	OBI	ERO
Study Assay Technology Type	RNA-seq assay	mass spectrometry assay	digital curation
Study Assay Technology Type Term Accession Number	OBI:0001271	OBI:0000470	OBI:0302914
Study Assay Technology Type Term Source REF	OBI	OBI	OBI
Study Assay Technology Platform	""	""	""
Study Assay File Name	a_transcript_Dedos.txt	a_proteomics_Dedos.txt	a_genome_Dedos.txt
STUDY PROTOCOLS
Study Protocol Name	Animals	Experimental design	Transcriptomic analysis of Bombyx mori PG cells	RNA-seq	Sequencing and alignment of short reads	Proteomic analysis of Bombyx mori PG cells	Peptide identification	The Bombyx mori reference genome
Study Protocol Type	selection	study design	transcription profiling assay	RNA sequencing	sequence alignment objective	protein expression profiling	data transformation	reference genome data
Study Protocol Type Term Accession Number	OBI:0001928	OBI:0500000	OBI:0000424	OBI:0001177	ERO:0100032	OBI:0000615	OBI:0200000	ERO:0002173
Study Protocol Type Term Source REF	OBI	OBI	OBI	OBI	ERO	OBI	OBI	ERO
Study Protocol Description								
Study Protocol URI	""	""	""	""	""	""	""	""
Study Protocol Version								
Study Protocol Parameters Name	""	""	""	instrument; manufacturer	""	instrument; manufacturer	""	""
Study Protocol Parameters Name Term Accession Number	""	""	""	""	""	""	""	""
Study Protocol Parameters Name Term Source REF	""	""	""	""	""	""	""	""
Study Protocol Components Name	""	""	""	""	""	""	""	""
Study Protocol Components Type	""	""	""	""	""	""	""	""
Study Protocol Components Type Term Accession Number	""	""	""	""	""	""	""	""
Study Protocol Components Type Term Source REF	""	""	""	""	""	""	""	""
STUDY CONTACTS
Study Person Last Name	Moulos	Samiotaki	Panayotou	Dedos
Study Person First Name	Panagiotis	Martina	George	Skarlatos G.
Study Person Mid Initials				
Study Person Email	""	""	""	sdedos@biol.uoa.gr
Study Person Phone				
Study Person Fax				
Study Person Address				
Study Person Affiliation	HybridStat Predictive Analytics, Aiolou 19, Athens 10551, Greece	Biomedical Sciences Research Center ‘Alexander Fleming’, Fleming 34, Vari 16672, Greece	Biomedical Sciences Research Center ‘Alexander Fleming’, Fleming 34, Vari 16672, Greece	Department of Biology, National and Kapodistrian University of Athens, Athens 15784, Greece
Study Person Roles				
Study Person Roles Term Accession Number				
Study Person Roles Term Source REF				
Comment[Study Person ORCID]				
Comment[Funder]				
Comment[FundRef ID]				
Comment[Funder Term Source REF]				
Comment[Grant Identifier]				
