# Supplementary material for: Combinatory annotation of cell membrane receptors and signalling pathways of Bombyx mori prothoracic glands
Source: Sci Data. 2016 Aug 30;3:160073. doi: 10.1038/sdata.2016.73 (PMC5004587; doi:10.1038/sdata.2016.73)
Supplement: Supplementary file 1 [file sdata201673-isa1.zip › s_study_Dedos.txt]

Source Name	Characteristics[organism]	Term Source REF	Term Accession Number	Characteristics[organism part]	Term Source REF	Term Accession Number	Characteristics[development stage]	Term Source REF	Term Accession Number	Protocol REF	Protocol REF	Sample Name	Factor Value[developmental stage]	Factor Value[biological replicate]
hybrid J106xDAIZO	Bombyx mori	NCBITAXON	http://purl.bioontology.org/ontology/NCBITAXON/7091	prothoracic gland			instar larval stage	UBERON	UBERON:0004730	Animals	Experimental design	V-0_rep1	V-0	rep1
hybrid J106xDAIZO	Bombyx mori	NCBITAXON	http://purl.bioontology.org/ontology/NCBITAXON/7091	prothoracic gland			instar larval stage	UBERON	UBERON:0004730	Animals	Experimental design	V-0_rep2	V-0	rep2
hybrid J106xDAIZO	Bombyx mori	NCBITAXON	http://purl.bioontology.org/ontology/NCBITAXON/7091	prothoracic gland			instar larval stage	UBERON	UBERON:0004730	Animals	Experimental design	V-0_rep3	V-0	rep3
hybrid J106xDAIZO	Bombyx mori	NCBITAXON	http://purl.bioontology.org/ontology/NCBITAXON/7091	prothoracic gland			instar larval stage	UBERON	UBERON:0004730	Animals	Experimental design	V-6_rep1	V-6	rep1
hybrid J106xDAIZO	Bombyx mori	NCBITAXON	http://purl.bioontology.org/ontology/NCBITAXON/7091	prothoracic gland			instar larval stage	UBERON	UBERON:0004730	Animals	Experimental design	V-6_rep2	V-6	rep2
hybrid J106xDAIZO	Bombyx mori	NCBITAXON	http://purl.bioontology.org/ontology/NCBITAXON/7091	prothoracic gland			instar larval stage	UBERON	UBERON:0004730	Animals	Experimental design	V-6_rep3	V-6	rep3
hybrid J106xDAIZO	Bombyx mori	NCBITAXON	http://purl.bioontology.org/ontology/NCBITAXON/7091	prothoracic gland			instar larval stage	UBERON	UBERON:0004730	Animals	Experimental design	V-0	V-0
hybrid J106xDAIZO	Bombyx mori	NCBITAXON	http://purl.bioontology.org/ontology/NCBITAXON/7091	prothoracic gland			instar larval stage	UBERON	UBERON:0004730	Animals	Experimental design	V-1	V-1
hybrid J106xDAIZO	Bombyx mori	NCBITAXON	http://purl.bioontology.org/ontology/NCBITAXON/7091	prothoracic gland			instar larval stage	UBERON	UBERON:0004730	Animals	Experimental design	V-2	V-2
hybrid J106xDAIZO	Bombyx mori	NCBITAXON	http://purl.bioontology.org/ontology/NCBITAXON/7091	prothoracic gland			instar larval stage	UBERON	UBERON:0004730	Animals	Experimental design	V-3	V-3
hybrid J106xDAIZO	Bombyx mori	NCBITAXON	http://purl.bioontology.org/ontology/NCBITAXON/7091	prothoracic gland			instar larval stage	UBERON	UBERON:0004730	Animals	Experimental design	V-4	V-4
hybrid J106xDAIZO	Bombyx mori	NCBITAXON	http://purl.bioontology.org/ontology/NCBITAXON/7091	prothoracic gland			instar larval stage	UBERON	UBERON:0004730	Animals	Experimental design	V-5	V-5
hybrid J106xDAIZO	Bombyx mori	NCBITAXON	http://purl.bioontology.org/ontology/NCBITAXON/7091	prothoracic gland			instar larval stage	UBERON	UBERON:0004730	Animals	Experimental design	V-6	V-6
hybrid J106xDAIZO	Bombyx mori	NCBITAXON	http://purl.bioontology.org/ontology/NCBITAXON/7091	prothoracic gland			instar larval stage	UBERON	UBERON:0004730	Animals	Experimental design	V-7	V-7
hybrid J106xDAIZO	Bombyx mori	NCBITAXON	http://purl.bioontology.org/ontology/NCBITAXON/7091	prothoracic gland			instar larval stage	UBERON	UBERON:0004730	Animals	Experimental design	V-8	V-8
hybrid J106xDAIZO	Bombyx mori	NCBITAXON	http://purl.bioontology.org/ontology/NCBITAXON/7091	prothoracic gland			pupal stage	UBERON	UBERON:0000070	Animals	Experimental design	P-0	P-0
