# Supplementary material for: Combinatory annotation of cell membrane receptors and signalling pathways of Bombyx mori prothoracic glands
Source: Sci Data. 2016 Aug 30;3:160073. doi: 10.1038/sdata.2016.73 (PMC5004587; doi:10.1038/sdata.2016.73)
Supplement: Supplementary file 1 [file sdata201673-isa1.zip › a_transcript_Dedos.txt]

Sample Name	Material Type	Term Source REF	Term Accession Number	Protocol REF	Protocol REF	Parameter Value[instrument]	Parameter Value[manufacturer]	Assay Name	Raw Data File	Comment[Data Repository]	Comment[Data Record Accession]	Comment[Data Record URI]	Protocol REF	Derived Data File	Comment[Data Repository]	Comment[Data Record Accession]	Comment[Data Record URI]	Factor Value[developmental stage]	Factor Value[biological replicate]
V-0_rep1	total RNA extract	OBI	OBI:0000895	Transcriptomic analysis of Bombyx mori PG cells	RNA-seq	Agilent 2100 Bioanalyzer	Agilent Technologies	V-0_rep1	SRX1142574	NCBI Sequence Read Archive	SRP062258	http://www.ncbi.nlm.nih.gov/sra/?term=SRP062258	Sequencing and alignment of short reads	Moulosetal.ScientificDataDataCitation5Bombyxmorigeneannotationdatabase.xls	figshare	doi:10.6084/m9.figshare.3420235	http://dx.doi.org/10.6084/m9.figshare.3420235	V-0	rep1
V-0_rep2	total RNA extract	OBI	OBI:0000895	Transcriptomic analysis of Bombyx mori PG cells	RNA-seq	Agilent 2100 Bioanalyzer	Agilent Technologies	V-0_rep2	SRX1142574	NCBI Sequence Read Archive	SRP062258	http://www.ncbi.nlm.nih.gov/sra/?term=SRP062258	Sequencing and alignment of short reads	Moulosetal.ScientificDataDataCitation5Bombyxmorigeneannotationdatabase.xls	figshare	doi:10.6084/m9.figshare.3420235	http://dx.doi.org/10.6084/m9.figshare.3420235	V-0	rep2
V-0_rep3	total RNA extract	OBI	OBI:0000895	Transcriptomic analysis of Bombyx mori PG cells	RNA-seq	Agilent 2100 Bioanalyzer	Agilent Technologies	V-0_rep3	SRX1142574	NCBI Sequence Read Archive	SRP062258	http://www.ncbi.nlm.nih.gov/sra/?term=SRP062258	Sequencing and alignment of short reads	Moulosetal.ScientificDataDataCitation5Bombyxmorigeneannotationdatabase.xls	figshare	doi:10.6084/m9.figshare.3420235	http://dx.doi.org/10.6084/m9.figshare.3420235	V-0	rep3
V-6_rep1	total RNA extract	OBI	OBI:0000895	Transcriptomic analysis of Bombyx mori PG cells	RNA-seq	Agilent 2100 Bioanalyzer	Agilent Technologies	V-6_rep1	SRX1142589	NCBI Sequence Read Archive	SRP062258	http://www.ncbi.nlm.nih.gov/sra/?term=SRP062258	Sequencing and alignment of short reads	Moulosetal.ScientificDataDataCitation5Bombyxmorigeneannotationdatabase.xls	figshare	doi:10.6084/m9.figshare.3420235	http://dx.doi.org/10.6084/m9.figshare.3420235	V-6	rep1
V-6_rep2	total RNA extract	OBI	OBI:0000895	Transcriptomic analysis of Bombyx mori PG cells	RNA-seq	Agilent 2100 Bioanalyzer	Agilent Technologies	V-6_rep2	SRX1142589	NCBI Sequence Read Archive	SRP062258	http://www.ncbi.nlm.nih.gov/sra/?term=SRP062258	Sequencing and alignment of short reads	Moulosetal.ScientificDataDataCitation5Bombyxmorigeneannotationdatabase.xls	figshare	doi:10.6084/m9.figshare.3420235	http://dx.doi.org/10.6084/m9.figshare.3420235	V-6	rep2
V-6_rep3	total RNA extract	OBI	OBI:0000895	Transcriptomic analysis of Bombyx mori PG cells	RNA-seq	Agilent 2100 Bioanalyzer	Agilent Technologies	V-6_rep3	SRX1142589	NCBI Sequence Read Archive	SRP062258	http://www.ncbi.nlm.nih.gov/sra/?term=SRP062258	Sequencing and alignment of short reads	Moulosetal.ScientificDataDataCitation5Bombyxmorigeneannotationdatabase.xls	figshare	doi:10.6084/m9.figshare.3420235	http://dx.doi.org/10.6084/m9.figshare.3420235	V-6	rep3
