# Supplementary material for: Combinatory annotation of cell membrane receptors and signalling pathways of Bombyx mori prothoracic glands
Source: Sci Data. 2016 Aug 30;3:160073. doi: 10.1038/sdata.2016.73 (PMC5004587; doi:10.1038/sdata.2016.73)
Supplement: Supplementary file 1 [file sdata201673-isa1.zip › a_proteomics_Dedos.txt]

Sample Name	Protocol REF	Parameter Value[instrument]	Parameter Value[manufacturer]	Assay Name	Raw Data File	Comment[Data Repository]	Comment[Data Record Accession]	Comment[Data Record URI]	Protocol REF	Derived Data File	Comment[Data Repository]	Comment[Data Record Accession]	Comment[Data Record URI]	Factor Value[developmental stage]	Factor Value[biological replicate]
V-0_rep1	Proteomic analysis of Bombyx mori PG cells	LTQ Orbitrap XL Mass spectrometer	Thermo Fisher Scientific	V-0_rep1	SAMN03978782	ProteomeXchange	PXD004265	http://www.ebi.ac.uk/pride/archive/projects/PXD004265	Peptide identification	3420319.zip	figshare	doi:10.6084/m9.figshare.3420319	http://dx.doi.org/10.6084/m9.figshare.3420319	V-0	rep1
V-0_rep2	Proteomic analysis of Bombyx mori PG cells	LTQ Orbitrap XL Mass spectrometer	Thermo Fisher Scientific	V-0_rep2	SAMN03978782	ProteomeXchange	PXD004265	http://www.ebi.ac.uk/pride/archive/projects/PXD004265	Peptide identification	3420319.zip	figshare	doi:10.6084/m9.figshare.3420319	http://dx.doi.org/10.6084/m9.figshare.3420319	V-0	rep2
V-0_rep3	Proteomic analysis of Bombyx mori PG cells	LTQ Orbitrap XL Mass spectrometer	Thermo Fisher Scientific	V-0_rep3	SAMN03978782	ProteomeXchange	PXD004265	http://www.ebi.ac.uk/pride/archive/projects/PXD004265	Peptide identification	3420319.zip	figshare	doi:10.6084/m9.figshare.3420319	http://dx.doi.org/10.6084/m9.figshare.3420319	V-0	rep3
V-6_rep1	Proteomic analysis of Bombyx mori PG cells	LTQ Orbitrap XL Mass spectrometer	Thermo Fisher Scientific	V-6_rep1	SAMN03978783	ProteomeXchange	PXD004265	http://www.ebi.ac.uk/pride/archive/projects/PXD004265	Peptide identification	3420319.zip	figshare	doi:10.6084/m9.figshare.3420319	http://dx.doi.org/10.6084/m9.figshare.3420319	V-6	rep1
V-6_rep2	Proteomic analysis of Bombyx mori PG cells	LTQ Orbitrap XL Mass spectrometer	Thermo Fisher Scientific	V-6_rep2	SAMN03978783	ProteomeXchange	PXD004265	http://www.ebi.ac.uk/pride/archive/projects/PXD004265	Peptide identification	3420319.zip	figshare	doi:10.6084/m9.figshare.3420319	http://dx.doi.org/10.6084/m9.figshare.3420319	V-6	rep2
V-6_rep3	Proteomic analysis of Bombyx mori PG cells	LTQ Orbitrap XL Mass spectrometer	Thermo Fisher Scientific	V-6_rep3	SAMN03978783	ProteomeXchange	PXD004265	http://www.ebi.ac.uk/pride/archive/projects/PXD004265	Peptide identification	3420319.zip	figshare	doi:10.6084/m9.figshare.3420319	http://dx.doi.org/10.6084/m9.figshare.3420319	V-6	rep3
