# Supplementary material for: Combinatory annotation of cell membrane receptors and signalling pathways of Bombyx mori prothoracic glands
Source: Sci Data. 2016 Aug 30;3:160073. doi: 10.1038/sdata.2016.73 (PMC5004587; doi:10.1038/sdata.2016.73)
Supplement: Supplementary file 1 [file sdata201673-isa1.zip › a_genome_Dedos.txt]

Sample Name	Protocol REF	Assay Name	Raw Data File	Comment[Data Repository]	Comment[Data Record Accession]	Comment[Data Record URI]	Factor Value[developmental stage]
V-0	The Bombyx mori reference genome	V-0	3420412.zip	figshare	doi:10.6084/m9.figshare.3420412	http://dx.doi.org/10.6084/m9.figshare.3420412	V-0
V-1	The Bombyx mori reference genome	V-1	3420412.zip	figshare	doi:10.6084/m9.figshare.3420412	http://dx.doi.org/10.6084/m9.figshare.3420412	V-1
V-2	The Bombyx mori reference genome	V-2	3420412.zip	figshare	doi:10.6084/m9.figshare.3420412	http://dx.doi.org/10.6084/m9.figshare.3420412	V-2
V-3	The Bombyx mori reference genome	V-3	3420412.zip	figshare	doi:10.6084/m9.figshare.3420412	http://dx.doi.org/10.6084/m9.figshare.3420412	V-3
V-4	The Bombyx mori reference genome	V-4	3420412.zip	figshare	doi:10.6084/m9.figshare.3420412	http://dx.doi.org/10.6084/m9.figshare.3420412	V-4
V-5	The Bombyx mori reference genome	V-5	3420412.zip	figshare	doi:10.6084/m9.figshare.3420412	http://dx.doi.org/10.6084/m9.figshare.3420412	V-5
V-6	The Bombyx mori reference genome	V-6	3420412.zip	figshare	doi:10.6084/m9.figshare.3420412	http://dx.doi.org/10.6084/m9.figshare.3420412	V-6
V-7	The Bombyx mori reference genome	V-7	3420412.zip	figshare	doi:10.6084/m9.figshare.3420412	http://dx.doi.org/10.6084/m9.figshare.3420412	V-7
V-8	The Bombyx mori reference genome	V-8	3420412.zip	figshare	doi:10.6084/m9.figshare.3420412	http://dx.doi.org/10.6084/m9.figshare.3420412	V-8
P-0	The Bombyx mori reference genome	P-0	3420412.zip	figshare	doi:10.6084/m9.figshare.3420412	http://dx.doi.org/10.6084/m9.figshare.3420412	P-0
